# Supplementary material for: Talk the talk and walk the walk. Evaluation of autonomy in aging and Alzheimer disease by simulating instrumental activities of daily living: the S-IADL
Source: PeerJ. 2016 Sep 13;4:e2351. doi: 10.7717/peerj.2351 (PMC5028723; doi:10.7717/peerj.2351)
Supplement: Supplemental Information 1 [file peerj-04-2351-s001.xlsx]

## Sheet: Sheet1
Gpe	Age	Sexe	VAR00001	NSC	MMSE	BDI39	Goldberg	IADL	SIADL
SAS	61	H	0	4	30	2	1	25.8065	0
SAS	62	F	0	2	27	7	7	25.8065	5.35714
SAS	63	F	0	1	25	15	4	32.2581	8.92857
SAS	63	F	0	3	28	5	8	25.8065	3.57143
SAS	63	M	0	3	29	3	3	25.8065	5.35714
SAS	64	F	0	1	29	1	1	25.8065	10.7143
SAS	64	H	0	4	27	2	0	25.8065	5.35714
SAS	64	F	0	4	27	2	1	25.8065	3.57143
SAS	64	H	0	4	29	2	1	32.2581	1.78571
SAS	64	H	0	4	30	1	1	32.2581	1.78571
SAS	61	H	0	3	30	3	3	25.8065	7.14286
SAS	64	H	0	4	30	0	1	25.8065	0
SAS	65	F	0	1	30	7	1	32.2581	5.35714
SAS	65	H	0	2	29	0	0	25.8065	8.92857
SAS	65	M	0	3	29	0	0	29.0323	1.78571
SAS	66	F	0	1	29	6	7	25.8065	5.35714
SAS	66	F	0	2	26	0	0	25.8065	1.78571
SAS	66	M	0	2	27	11	0	35.4839	10.7143
SAS	66	H	0	2	28	1	0	25.8065	3.57143
SAS	66	H	0	4	30	2	1	25.8065	1.78571
SAS	67	M	0	1	28	3	4	25.8065	1.78571
SAS	67	F	0	2	26	3	5	25.8065	3.57143
SAS	67	H	0	2	29	1	1	25.8065	5.35714
SAS	68	F	0	1	28	5	0	32.2581	12.5
SAS	68	F	0	2	26	15	6	29.0323	3.57143
SAS	69	F	0	1	24	3	0	25.8065	8.92857
SAS	69	M	0	1	26	10	5	29.0323	3.57143
SAS	69	F	0	2	28	3	0	25.8065	16.0714
SAS	70	F	0	1	24	10	4	48.3871	10.7143
SAS	71	F	0	1	24	0	0	41.9355	16.0714
SAS	71	M	0	1	28	19	0	41.9355	16.0714
SAS	72	M	0	1	26	3	0	45.1613	7.14286
SAS	72	M	0	1	28	9	1	35.4839	5.35714
SAS	72	F	0	2	28	1	0	32.2581	7.14286
SAS	72	M	0	2	29	8	0	25.8065	7.14286
SAS	72	F	0	2	29	1	4	25.8065	16.0714
SAS	72	F	0	3	29	2	0	25.8065	0
SAS	72	F	0	4	28	6	1	25.8065	7.14286
SAS	73	H	0	1	28	2	1	25.8065	12.5
SAS	74	M	0	1	23	3	0	25.8065	16.0714
SAS	74	F	0	2	26	6	6	29.0323	10.7143
SAS	74	F	0	2	29	3	6	25.8065	3.57143
SAS	74	F	0	3	28	3	0	29.0323	8.92857
SAS	74	H	0	4	28	3	4	25.8065	1.78571
SAS	74	H	0	4	30	1	1	29.0323	8.92857
SAS	75	H	0	2	27	0	0	25.8065	10.7143
SAS	75	H	0	2	27	1	0	25.8065	7.14286
SAS	75	H	0	4	29	7	4	25.8065	8.92857
SAS	76	F	0	2	28	5	1	38.7097	10.7143
SAS	76	F	0	2	29	10	8	25.8065	12.5
SAS	76	F	0	3	29	2	1	25.8065	0
SAS	77	F	0	3	27	5	5	25.8065	1.78571
SAS	79	F	0	1	24	3	1	29.0323	7.14286
SAS	79	F	0	1	25	3	4	38.7097	21.4286
SAS	79	F	0	2	28	1	1	25.8065	10.7143
SAS	79	H	0	3	28	4	6	32.2581	5.35714
SAS	81	H	0	2	27	0	0	25.8065	7.14286
SAS	82	H	0	1	25	0	0	41.9355	21.4286
SAS	82	F	0	2	29	1	1	29.0323	7.14286
SAS	82	H	0	2	30	1	1	38.7097	17.8571
SAS	82	F	0	4	27	15	7	25.8065	1.78571
SAS	84	M	0	1	23	3	2	54.8387	60.7143
SAS	85	F	0	2	28	16	7	32.2581	8.92857
SAS	85	H	0	2	29	3	1	35.4839	12.5
SAS	86	F	0	1	25	3	0	29.0323	23.2143
SAS	86	F	0	1	25	0	0	61.2903	32.1429
SAS	87	F	0	1	22	5	1	45.1613	39.2857
SAS	90	F	0	2	22	0	0	35.4839	14.2857
SAS	90	F	0	2	27	6	1	45.1613	23.2143
MA	84	H	1	2	22	1	0	58.06	21.57
MA	75	H	1	3	22	4	0	58.06	21.57
MA	79	H	1	4	18	0	0	41.94	45.1
MA	81	H	1	3	18	1	0	61.29	21.57
MA	82	F	1	3	19	3	0	29.03	15.69
MA	83	H	1	2	18	1	0	45.16	35.29
MA	83	H	1	3	18	1	1	58.06	47.06
MA	84	F	1	2	20	2	0	48.39	37.25
MA	86	F	1	2	20	5	5	58.06	19.61
MA	85	H	1	2	23	0	0	48.39	15.69
MA	85	F	1	1	23	3	1	32.26	23.53
MA	85	F	1	2	21	6	1	45.16	39.22
MA	89	H	1	3	22	4	3	48.39	7.84
MA	90	H	1	1	18	0	0	64.52	50.98
